# Supplementary material for: Gene Mutation Spectrum among Alpha-Thalassaemia Patients in Northeast Peninsular Malaysia
Source: Diagnostics (Basel). 2023 Feb 27;13(5):894. doi: 10.3390/diagnostics13050894 (PMC10000533; doi:10.3390/diagnostics13050894)
Supplement: Supplementary file 1 [file diagnostics-13-00894-s001.zip]

Archive with 1 entries (1 files):
- diagnostics-2159647-supplementary.pdf
